# Supplementary material for: Overexpression Analysis of PtrLBD41 Suggests Its Involvement in Salt Tolerance and Flavonoid Pathway in Populus trichocarpa
Source: Int J Mol Sci. 2024 Nov 17;25(22):12349. doi: 10.3390/ijms252212349 (PMC11594897; doi:10.3390/ijms252212349)
Supplement: Supplementary file 1 [file ijms-25-12349-s001.zip › Table S1.xlsx]

## Sheet: Sheet1
Table S1. List of primers used in this study.
Primer Name	PCR primer (5'-3')	Purpose
PtrLBD41-F	ATGCGGATGAGTTGTAAT	clone
PtrLBD41-R	TTATTCAAGTCTGAGCTCC	clone
pBI121-LBD41-F	gagaacacgggggactctagaATGCGGATGAGTTGTAATGGATG	homologous recombination
pBI121-LBD41-R	tcaccatactagtcagtcgacTTCAAGTCTGAGCTCCATCTTACACG	homologous recombination
PtrActin-F	GAAGTCCTCTTCCAGCCTTCTC	qPCR
PtrActin-R	CTTGATCTTCATGCTGCTTGGG	qPCR
LBD41-F	AGTTGGCAGTGTTGGATGGC	qPCR
LBD41-R	CGACTCGGGGTTGGGTG	qPCR
Potri.001G051600-F	AAGGCCATCAAGGAATGGGG	qPCR
Potri.001G051600-R	TCCCACCAGCAAAACAACCT	qPCR
Potri.003G176800-F	CAAGGTTGTTTCGCTGGTGG	qPCR
Potri.003G176800-R	CGCCAAACAATGCTTGACCA	qPCR
Potri.005G113900-F	TGGGGTTGATGCTAAGCTGG	qPCR
Potri.005G113900-R	GCCAGTCTTGAACTGCCTCT	qPCR
Potri.010G213000-F	AACCTCCGGCTTCAAACAAC	qPCR
Potri.010G213000-R	TCCTTGGCAATCTTGCCCTT	qPCR
Potri.014G145100-F	GCACCGTCGATTGAGGAGAT	qPCR
Potri.014G145100-R	CTCCTCCGTTAGGTGCATGT	qPCR
Potri.001G051600-F	AGCACGTACCCTGACTACTACT	qPCR
Potri.001G051600-R	CCTCAGTCAAGTGCATGTACCT	qPCR
Potri.002G033600-F	ATGAAGCAATTCAAGGGTGCAC	qPCR
Potri.002G033600-R	AGTTCCTGCAGATGACGTGAAT	qPCR
Potri.003G176900-F	CCCGCACATCCCTATCTAACTC	qPCR
Potri.003G176900-R	TGTTGGGGGAGAAAACCAAG	qPCR
Potri.005G113700-F	TTGGACTCAAACGCCATACTG	qPCR
Potri.005G113700-R	CGACTTCTCGCCCTCTCTAATC	qPCR
